# Supplementary material for: New Data on the Features of Skin Barrier in Hidradenitis Suppurativa
Source: Biomedicines. 2023 Jan 4;11(1):127. doi: 10.3390/biomedicines11010127 (PMC9855647; doi:10.3390/biomedicines11010127)
Supplement: Supplementary file 1 [file biomedicines-11-00127-s001.zip]

Archive with 1 entries (1 files):
- biomedicines-2116280-supplementary.pdf
